# Supplementary material for: Remdesivir-Induced Bradycardia and Mortality in SARS-CoV-2 Infection, Potential Risk Factors Assessment: A Systematic Review and Meta-Analysis
Source: J Clin Med. 2023 Dec 5;12(24):7518. doi: 10.3390/jcm12247518 (PMC10743390; doi:10.3390/jcm12247518)
Supplement: Supplementary file 1 [file jcm-12-07518-s001.zip]

Archive with 1 entries (1 files):
- jcm-2672544-supplementary.pdf
